# Supplementary material for: Genome-wide systematic characterization of PHT gene family and its member involved in phosphate uptake in Orychophragmus violaceus
Source: BMC Genomics. 2025 Sep 29;26:876. doi: 10.1186/s12864-025-12091-x (PMC12482593; doi:10.1186/s12864-025-12091-x)
Supplement: Supplementary file 4 — Supplementary Material 4. [file 12864_2025_12091_MOESM4_ESM.xlsx]

## Sheet: Sheet1
Table S3 List of RT-PCR primers used in this study.
Primer purposes for RT-PCR	Forward primers (5'-3')	Reverse primers (5'-3')
OvPHT1;1	CGGTGAGACTGAGGTTGAGA	ACCAAGGGACATAAAAATAAAAT
OvPHT1;2	GCTACCTCCGAAAGAAACTAAAG	CAACGAATGCAAACCACAAAT
OvPHT1;3	TGAGCCCAAGGGTAAGTCC	GCATCGCAAAAAGTAATAAGTT
OvPHT1;4	CCGGTGAAAATGAGGAGAA	AGATCAACTACACTATTGGGACC
OvPHT1;8	GGTGAAAATGAAGACAATGAGAA	GCAAGCAACTCAAGGCATA
OvPHT1;11	CACTTTCCTTGTCCCTGAGC	AAACGAAGATAATAACCGGAACC
OvPHT1;13	CCTCGAAGAACTCTCCGGTGA	AAAGCAAATATCACACTCCAAAT
OvPHT2;1	CGTTGCTTCGTGGCTCGT	CAATTTCATGTTCTTCGTATCAG
OvPHT2;2	CGTCATCTACACTTGGGTTTTC	TTCGAATCAATCAAGCCAACA
OvPHT3;1	CCCCTGCCATCGTAGCTG	ATCACTCTTCCTCATTGCCATAC
OvPHT3;3	TGAAGCCAAAGCCCAAGA	CCGGAGGATGAGGTCACT
OvPHT4;1	CCTTGTTGGGACCGTCGTT	CTGGTGTGAGGCGTAGTTGC
OvPHT4;2	AACTTATTCGCTACCGGAGAG	AGCTTTCCTCACACCATTTCAC
OvPHT4;3	TTGGCAACCGGAGAGAAAG	TAAAGCTTTCCTCACACCATTCA
OvActin	ATGCAGACTATGGAAAGAGAAG	GGACAGATTATCAGCAAACAAG
